# Supplementary material for: An Overview of Lsr2 Repressor Effect in Streptomyces spp. Secondary Metabolism
Source: Microorganisms. 2024 Nov 14;12(11):2317. doi: 10.3390/microorganisms12112317 (PMC11596768; doi:10.3390/microorganisms12112317)
Supplement: Supplementary file 1 [file microorganisms-12-02317-s001.zip]

Archive with 1 entries (1 files):
- microorganisms-3237691-supplementary.pdf
